# Supplementary material for: Symptom Profiles of Children and Young People 12 Months after SARS-CoV-2 Testing: A National Matched Cohort Study (The CLoCk Study)
Source: Children (Basel). 2023 Jul 14;10(7):1227. doi: 10.3390/children10071227 (PMC10377812; doi:10.3390/children10071227)
Supplement: Supplementary file 1 [file children-10-01227-s001.zip]

Archive with 1 entries (1 files):
- children-2456686-supplementary.pdf
